# Supplementary material for: Strategies for Expanding the Operational Range of Channelrhodopsin in Optogenetic Vision
Source: PLoS One. 2013 Nov 27;8(11):e81278. doi: 10.1371/journal.pone.0081278 (PMC3842264; doi:10.1371/journal.pone.0081278)
Supplement: Code S1 — Mathematica Code of the interactive model as text document. The code can be copied and pasted into Wolfram Mathematica and executed there. It requires Mathematica version 9 or higher to run. (TXT) [file pone.0081278.s001.txt]

Manipulate[
 If[updatePlot,
  
  Switch[stimType,
   1,(* Step Stimulus *)
   Clear[stim]; stim[x_] := 10^Floor[.5 x - 4] UnitStep[Sin[Pi (x)]];
   stimIntensityScaling = 1,
   _,(* Flicker Stimulus *)
   Clear[stim];
   stim = flickerStim; 
   stimIntensityScaling = N[10^(flickerStartLog + 7)];
   ];
  stimPlot = Switch[stimType,
    1, Switch[inspectionLevelStepResponse,
     -1,(* full response *)
     gstepStim,
     _, If[inspectionLevelStepResponse == 0,
      (* ON stimulus *)
      stimTmp2[t_] = 
       Evaluate@
        Piecewise[
         Table[{10^(i - 4), # < 
              t < # + 
               1.85} &@(2 i - .1 (.5 - 
                zoomLevelStepResponse) + .1), {i, 0, 8}]],
      (* OFF stimulus *)
      stimTmp2[t_] = 
       Evaluate@
        Piecewise[
         Table[{10^(i - 4), # - .5 < 
              t < #} &@(2 i - .1 (.5 - 
                zoomLevelStepResponse) + .1), {i, 0, 8}]]];
     LogPlot[Evaluate@stimTmp2[t], {t, 0, 18}, MaxRecursion -> 6, 
      PlotPoints -> 100, PlotRange -> {10^-8, 10^5},
      PlotStyle -> Darker@Yellow, Filling -> Bottom, 
      FillingStyle -> Darker@Yellow,
      Frame -> True, FrameTicks -> {{All, None}, {None, None}}, 
      GridLines -> {2 Range[0, 
           9] - .1 (.5 - zoomLevelStepResponse) + .1, 
        10^Range[-8, 4, 2]}, ImageSize -> {750, 120}, 
      AspectRatio -> Full, ImagePadding -> {{30, 5}, {5, 2}}, 
      BaseStyle -> 12, Method -> {"GridLinesInFront" -> True}, 
      Epilog -> 
       Table[Text[
         Style[sec, 30, Bold], {2 sec + 9, 
          Log[10^-7]}, {0, -1}], {sec, Range[-4, 4]}]]],
    _, gflickerStim[flickerStartLog]
    ];
  
  Clear[c1, c2, o1, o2];
  With[{solparameters = {{kco1, kco2, koc1, koc2, kc21, kc12, ko12, 
        ko21, g1, g2, vrev1, vrev2},
       paramsPreset[[1]], paramsPreset[[2]], paramsPreset[[3]], 
       params1, params2, params3}[[currentModelForStepPlot + 1]],
    numberSteps = 18},
   If[solparameters[[;; 8]] =!= oldsolparameters[[;; 8]] \[Or] 
     stimIntensityScaling =!= oldstimIntensityScaling,(*only re-
    calculate DiffEq if necessary*)
    
    note = "Solving Differential Equation...";
    sol = 
     With[{kco1 = solparameters[[1]], kco2 = solparameters[[2]], 
        koc1 = solparameters[[3]], koc2 = solparameters[[4]], 
        kc21 = solparameters[[5]], kc12 = solparameters[[6]], 
        ko12 = solparameters[[7]], ko21 = solparameters[[8]],
        c10 = 1, c20 = 0, o10 = 0, o20 = 0, ko1c2 = 0, ko2c1 = 0, 
        minStim = 0.0001},
       NDSolve[{
         Derivative[1][c1][t] == 
          c1[t] (-(stimIntensityScaling stim[t] kco1 + kc12)) + 
           kc21 c2[t] + koc1 o1[t] + ko2c1 o2[t],
         Derivative[1][c2][t] == 
          koc2 o2[t] + ko1c2 o1[t] - 
           c2[t] (stimIntensityScaling stim[t] kco2 + kc21) + 
           kc12 c1[t],
         Derivative[1][o1][t] == 
          c1[t] (stimIntensityScaling stim[t] kco1) - (ko12 + koc1 + 
              ko1c2) o1[t] + ko21 o2[t],
         Derivative[1][o2][t] == 
          c2[t] (stimIntensityScaling stim[t] kco2) + 
           ko12 o1[t] - (ko21 + koc2 + ko2c1) o2[t],
         c1[t /; t <= 0] == c10,
         c2[t /; t <= 0] == c20,
         o1[t /; t <= 0] == o10,
         o2[t /; t <= 0] == o20,
         Switch[stimType,
          1,(* Step Stimulus: reset model .1 s before stim onset *)
          
          WhenEvent[
           Mod[t + .1, 2] == 0, {c1[t] -> c10, c2[t] -> c20, 
            o1[t] -> o10, o2[t] -> o20}],
          _,(* Flicker Stimulus *)Sequence @@ {}]},
        {c1, c2, o1, o2},
        Switch[stimType,
         1,(* Step Stimulus *)Sequence @@ {{t, -.5, numberSteps}},
         _,(* Flicker Stimulus *)Sequence @@ {{t, 72.45}}],
        MaxSteps -> \[Infinity]]][[1]];
    newSolveNecessary = True;
    oldsolparameters = solparameters; 
    oldstimIntensityScaling = stimIntensityScaling;];
   
   If[stimType === 3, (*Voltage response to flicker stimulus*)
    With[{solparameters2 = {{kco1, kco2, koc1, koc2, kc21, kc12, ko12,
            ko21, g1, g2, vrev1, vrev2},
          paramsPreset[[1]], paramsPreset[[2]], paramsPreset[[3]], 
          params1, params2, 
          params3, {0, 0, 0, 0, 0, 0, 0, 0, 0, 0, 0, 0}}[[
         type2forVoltage + 1]]},
      If[type2forVoltage =!= 7,
       If[(solparameters2[[;; 8]] =!= oldsolparameters2[[;; 8]] \[Or] 
          stimIntensityScaling =!= 
           oldstimIntensityScaling2),(*only re-
        calculate DiffEq if necessary*)
        
        note = "Solving Differential Equation for 2nd ChR ...";
        sol2 = 
         With[{kco1 = solparameters2[[1]], kco2 = solparameters2[[2]],
             koc1 = solparameters2[[3]], koc2 = solparameters2[[4]], 
            kc21 = solparameters2[[5]], kc12 = solparameters2[[6]], 
            ko12 = solparameters2[[7]], ko21 = solparameters2[[8]],
            c10 = 1, c20 = 0, o10 = 0, o20 = 0, ko1c2 = 0, ko2c1 = 0},
           NDSolve[{
             
             Derivative[1][c1][t] == 
              c1[t] (-(stimIntensityScaling stim[t] kco1 + kc12)) + 
               kc21 c2[t] + koc1 o1[t] + ko2c1 o2[t],
             
             Derivative[1][c2][t] == 
              koc2 o2[t] + ko1c2 o1[t] - 
               c2[t] (stimIntensityScaling stim[t] kco2 + kc21) + 
               kc12 c1[t],
             
             Derivative[1][o1][t] == 
              c1[t] (stimIntensityScaling stim[t] kco1) - (ko12 + 
                  koc1 + ko1c2) o1[t] + ko21 o2[t],
             
             Derivative[1][o2][t] == 
              c2[t] (stimIntensityScaling stim[t] kco2) + 
               ko12 o1[t] - (ko21 + koc2 + ko2c1) o2[t],
             c1[0] == c10,
             c2[0] == c20,
             o1[0] == o10,
             o2[0] == o20},
            {c1, c2, o1, o2},
            {t, 72.45},
            MaxSteps -> \[Infinity]]][[1]];
        newSolveNecessary = True;
        oldsolparameters2 = solparameters2; 
        oldstimIntensityScaling2 = stimIntensityScaling;
        (*If diff equ needs to be solved*)],
       sol2 = {o1 -> Function[{t}, 0 t], 
         o2 -> Function[{t}, 0 t]}(*type2forVoltage==7, i.e. None*);
       (*If*)];
      
      
      With[{cellParams = {vrest, capacitance, resistance, kexp1, 
          kexp2}},
       If[(newSolveNecessary \[Or] cellParams =!= oldcellParams \[Or] 
           solparameters =!= oldsolparameters \[Or] 
           solparameters2 =!= oldsolparameters2 \[Or] 
           stimIntensityScaling =!= oldstimIntensityScaling),
         With[{g11 = solparameters[[9]], g12 = solparameters[[10]], 
           vrev11 = solparameters[[11]], 
           vrev12 = solparameters[[12]],(*type 1*)
           g21 = solparameters2[[9]], g22 = solparameters2[[10]], 
           vrev21 = solparameters2[[11]], 
           vrev22 = solparameters2[[12]],(*type 2*)
           model1 = sol, model2 = sol2},
          note = "Solving membrane equation ...";
          membraneVoltage = NDSolve[{
              
              capacitance D[voltage[t], t] == -((voltage[t] - vrest)/
                 resistance ) - 
                kexp1 (((voltage[t] - vrev11) g11 o1[
                    t/1000] + (voltage[t] - vrev12) g12 o2[
                    t/1000]) /. model1) -
                If[type2forVoltage =!= 7,
                 
                 kexp2 (((voltage[t] - vrev21) g21 o1[
                    t/1000] + (voltage[t] - vrev22) g22 o2[
                    t/1000]) /. model2), 0],
              voltage[t /; t <= 0] == vrest}, 
             voltage, {t, 1000 72.45}, MaxSteps -> \[Infinity]][[1, 
            1]];
          
          (*With*)];
         newSolveNecessary = False;
         oldcellParams = cellParams;];
       
       ];
      ];
    ];
   note = "Plotting...";
   
   maxrecursion = {8, plotQuality, plotQuality}[[stimType]];
   
   responsePlot =
    With[{g1 = solparameters[[9]], g2 = solparameters[[10]], 
      vrev1 = solparameters[[11]], vrev2 = solparameters[[12]],
      v = -70, model = sol},
     responseTmp1[t_] = Evaluate@
       Switch[stimType,
        3, voltage[1000 t] /. membraneVoltage,
        _,
        Switch[stepPlotToShow,
         0, Evaluate[{c1[t], c2[t], o1[t], o2[t]} /. model],
         1, 
         Evaluate[((v - vrev1) g1 o1[t] + (v - vrev2) g2 o2[t]) /. 
           model]]];
     responseTmp2[t_] = Evaluate@
       Switch[stimType,
        1, Switch[inspectionLevelStepResponse,
         -1, responseTmp1[t],
         _, 
         responseTmp1[
          inspectionLevelStepResponse - 
           t (zoomLevelStepResponse - 0.5) + 
           2 (0.5 + zoomLevelStepResponse) Floor[
             0.5 t] - .1 (.5 - zoomLevelStepResponse)]
         ],
        _, responseTmp1[t]];
     Plot[Evaluate@responseTmp2[t],
      {t, 0, { numberSteps, 72.45, 72.45}[[stimType]]}, 
      BaseStyle -> Thick, Frame -> True, MaxRecursion -> maxrecursion,
       Filling -> 0, ImageSize -> {750, 250}, AspectRatio -> Full, 
      ImagePadding -> {{30, 5}, {30, 2}},
      PlotRange -> 
       If[stimType <= 2 \[And] stepPlotToShow == 0, {-.05, 1.05}, All,
         All],
      GridLines -> Switch[stimType,
        1, Switch[inspectionLevelStepResponse,
         -1, {Range[0, numberSteps], {0, 1}},
         _, {2 Range[0, 9] - .1 (.5 - zoomLevelStepResponse) + .1, {0,
            1}}],
        _, {Range[0, 9] stim1[1][[-1, 1]], None}],
      RegionFunction -> 
       If[stimType == 1, 
        Switch[inspectionLevelStepResponse, -1, 
         Function[{x, y}, Mod[x + .02, 2] < 1.85], _, 
         Function[{x, y}, Mod[x - .02, 2] < 1.85]], True],
      Epilog -> 
       With[{barPos = 
          If[stimType == 3 \[Or] 
            stepPlotToShow == 1, -10, .5]}, {Thickness[.005], 
         CapForm["Butt"], Black, Line[{{1.5, barPos}, {2.5, barPos}}],
          Text[ToString[
            Round[1000 If[
               stimType == 1 \[And] 
                inspectionLevelStepResponse > -1, (.5 - 
                 zoomLevelStepResponse), 1] ]] <> " ms", {2, 
           barPos}, {0, 1.5}, BaseStyle -> 20]}]]]
   ];
  
  note = "";
  ];
 updatePlot = continuousUpdating;
 Grid[{{
    Column[{Row[{Style["Presets: ", Bold, 16],
        Button[" WT ChR-2 ", setParams[paramsPreset[[1]]]],
        Button[" Variant A ", setParams[paramsPreset[[2]]]],
        Button[" Variant B ", setParams[paramsPreset[[3]]]]
        }],
      note = "Completing background tasks...";
      g = 
       graph[kco1, kco2, koc1, koc2, kc21, kc12, ko12, ko21, g1, g2, 
        vrev1, vrev2];
      note = "";
      g
      }, Dividers -> All],
    TabView[{
      "Version 1" ->
       Column[{
         Row[{Tooltip[
            Button[" >>> ", 
             gver1 = 
              Rasterize[Image[Show[g, Background -> LightGray]], 
               ImageSize -> 300]; params1 = getParams[]], 
            " Use current parameters for Version 1 "],
           
           Tooltip[Button[" <<< ", setParams[params1]], 
            " Copy parameters of Version 1 to left "]}],
         Dynamic[gver1]}],
      "Version 2" ->
       Column[{
         Row[{Tooltip[
            Button[" >>> ", 
             gver2 = 
              Rasterize[Image[Show[g, Background -> LightGray]], 
               ImageSize -> 300]; params2 = getParams[]], 
            " Use current parameters for Version 2 "],
           
           Tooltip[Button[" <<< ", setParams[params2]], 
            " Copy parameters of Version 2 to left "]}],
         Dynamic[gver2]}],
      "Version 3" ->
       Column[{
         Row[{Tooltip[
            Button[" >>> ", 
             gver3 = 
              Rasterize[Image[Show[g, Background -> LightGray]], 
               ImageSize -> 300]; params3 = getParams[]], 
            " Use current parameters for Version 3 "],
           
           Tooltip[Button[" <<< ", setParams[params3]], 
            " Copy parameters of Version 3 to left "]}],
         Dynamic[gver3]}]},
     Dynamic[versionShown], ImageSize -> 320, 
     LabelStyle -> {Bold, Italic}
     (*TabView*)]
    },
   {TabView[{
      Style[
        "Responses ...to Light Steps", {Sequence[Bold, 12], 
          Sequence[12], Sequence[12]}[[stimType]]] ->
       Column[{
         Row[{Labeled[
            PopupMenu[
             Dynamic[currentModelForStepPlot], {0 -> "current model", 
              1 -> "WT", 2 -> "Variant A", 3 -> "Variant B", 
              4 -> "Version 1", 5 -> "Version 2", 6 -> "Version 3"}], 
            "Plot Responses of:", Left],
           
           Labeled[
            PopupMenu[
             Dynamic[stepPlotToShow], {0 -> "model states", 
              
              1 -> "total current (with \!\(\*SubscriptBox[\(V\), \(m\
\)]\)= -70 mV)"}], "Show:", Left],
           
           Button["Update plot!", updatePlot = True, 
            Enabled -> ! continuousUpdating],
           
           Labeled[Checkbox[Dynamic[continuousUpdating]], 
            "continuos update", Right]}
          , Spacer[3]],
         Row[{"Inspect:", 
           SetterBar[
            Dynamic[
             inspectionLevelStepResponse], {-1 -> "Full response", 
             0 -> "ON responses", 1 -> "OFF responses"}], 
           "Zoom level for detailed view:", 
           Slider[Dynamic[zoomLevelStepResponse], {0.01, .49}, 
            ImageSize -> Tiny]}, Spacer[3]],
         Style[Dynamic@note, Bold, Red],
         Dynamic@stimPlot,
         Dynamic@responsePlot
         }],
      Style[
        "...to a Naturalistic Stimulus (Currents)", {Sequence[12], 
          Sequence[Bold, 12], Sequence[12]}[[stimType]]] ->
       Column[{Row[{Labeled[
            PopupMenu[
             Dynamic[currentModelForStepPlot], {0 -> "current model", 
              1 -> "WT", 2 -> "Variant A", 3 -> "Variant B", 
              4 -> "Version 1", 5 -> "Version 2", 6 -> "Version 3"}], 
            "Plot Responses of:", Left],
           
           Labeled[
            PopupMenu[
             Dynamic[stepPlotToShow], {0 -> "model states", 
              1 -> "total current (with \!\(\*SubscriptBox[\(V\), \(m\
\)]\)= -70 mV)"}], "Show:", Left],
           
           Button["Update plot!", updatePlot = True, 
            Enabled -> ! continuousUpdating],
           
           Labeled[Checkbox[Dynamic[continuousUpdating]], 
            "continuos update", Right]}
          , Spacer[3]],
         Row[{Row[{"Starting intensity of Flicker Stimulus: ", 
             PopupMenu[Dynamic@flickerStartLog, {-4, -7}], "log kW"}],
           
           Row[{"Plot quality: ", 
             SetterBar[
              Dynamic[plotQuality], {3 -> "low", 5 -> "med", 
               8 -> "hi", 15 -> "extreme"}]}]}, Spacer[25]],
         Style[Dynamic@note, Bold, Red],
         Dynamic@stimPlot,
         Dynamic@responsePlot
         }],
      Style[
        "...to a Naturalistic Stimulus (Voltage)", {Sequence[12], 
          Sequence[12], Sequence[Bold, 12]}[[stimType]]] ->
       Column[{
         Grid[{{Labeled[
             PopupMenu[
              Dynamic[currentModelForStepPlot], {0 -> "current model",
                1 -> "WT", 2 -> "Variant A", 3 -> "Variant B", 
               4 -> "Version 1", 5 -> "Version 2", 6 -> "Version 3"}],
              "\!\(\*SuperscriptBox[\(1\), \(st\)]\) ChR variant:", 
             Left],
            
            Labeled[
             Row[{Slider[
                Dynamic[Log10@kexp1, (kexp1 = Round[10^#, .01]) &], 
                Log10[{0.01, 1000}], ImageSize -> Tiny], " ", 
               InputField[Dynamic@kexp1, FieldSize -> 4]}], 
             "Expr. Level:", Left], Spacer[25],
            
            Button["Update plot!", updatePlot = True, 
             Enabled -> ! continuousUpdating]},
           {Labeled[
             PopupMenu[
              Dynamic[type2forVoltage], {7 -> "None", 
               0 -> "current model", 1 -> "WT", 2 -> "Variant A", 
               3 -> "Variant B", 4 -> "Version 1", 5 -> "Version 2", 
               6 -> "Version 3"}], 
             "\!\(\*SuperscriptBox[\(2\), \(nd\)]\) ChR variant:", 
             Left],
            
            Labeled[
             
             Row[{Slider[
                Dynamic[Log10@kexp2, (kexp2 = Round[10^#, .01]) &], 
                Log10[{0.01, 1000}], ImageSize -> Tiny], " ", 
               InputField[Dynamic@kexp2, FieldSize -> 4]}], 
             "Expr. Level:", Left], Spacer[25],
            
            Labeled[Checkbox[Dynamic@continuousUpdating], 
             "continuos update", Right]}}
          , Alignment -> {Right, Center}],
         Row[{Row[{"Starting intensity of Flicker Stimulus: ", 
             PopupMenu[Dynamic@flickerStartLog, {-4, -7}], "log kW"}],
           
           Row[{"Plot quality: ", 
             SetterBar[
              Dynamic[plotQuality], {3 -> "low", 5 -> "med", 
               8 -> "hi", 15 -> "extreme"}]}]}, Spacer[25]],
         Framed@Row[{"Cell properties:",
            
            Tooltip[
             Row[{"\!\(\*SubscriptBox[\(V\), \(rest\)]\):", 
               InputField[Dynamic[vrest], FieldSize -> 3], " mV"}], 
             "Resting Potential"],
            
            Tooltip[
             Row[{"\!\(\*SubscriptBox[\(C\), \(m\)]\):", 
               InputField[Dynamic[capacitance], FieldSize -> 3], 
               " pF"}], "Membrane Capacitance"],
            
            Tooltip[
             Row[{"\!\(\*SubscriptBox[\(R\), \(m\)]\):", 
               InputField[Dynamic[resistance], FieldSize -> 3], 
               " G\[CapitalOmega]"}], "Membrane Input Resistance"]}, 
           Spacer[25]],
         Style[Dynamic@note, Bold, Red],
         Dynamic@stimPlot,
         Dynamic@responsePlot
         }]
      }, Dynamic[stimType], ImageSize -> 800],
    SpanFromLeft}}, Alignment -> {Left, Top}(*Grid*)],
 
 {{kco1, 350}, ControlType -> None},
 {{kco2, 225}, ControlType -> None},
 {{koc1, 100}, ControlType -> None},
 {{koc2, 10}, ControlType -> None},
 {{kc12, 0}, ControlType -> None},
 {{kc21, .1}, ControlType -> None},
 {{ko12, 20}, ControlType -> None},
 {{ko21, 4}, ControlType -> None},
 {{g1, 5}, ControlType -> None},
 {{g2, 0.25}, ControlType -> None},
 {{vrev1, 0}, ControlType -> None},
 {{vrev2, 0}, ControlType -> None},
 {{updatePlot, False}, ControlType -> None},
 {{continuousUpdating, True}, ControlType -> None},
 {{stimType, 1}, ControlType -> None},
 {{stepPlotToShow, 1}, ControlType -> None},
 {{inspectionLevelStepResponse, -1}, ControlType -> None},
 {{zoomLevelStepResponse, .1}, ControlType -> None},
 {{currentModelForStepPlot, 0}, ControlType -> None},
 {{type2forVoltage, 7}, ControlType -> None},
 {{kexp1, 1}, ControlType -> None},
 {{kexp2, 1}, ControlType -> None},
 {{capacitance, 6}, ControlType -> None},
 {{resistance, 5}, ControlType -> None},
 {{vrest, -55}, ControlType -> None},
 {{flickerStartLog, -4}, ControlType -> None},
 {{plotQuality, 5}, ControlType -> None},
 Deployed -> True,
 Paneled -> False,
 ControlPlacement -> Bottom,
 SynchronousUpdating -> False,
 TrackedSymbols -> True,
 SaveDefinitions -> True,
 Initialization :> {
   note = "",
   paramsPreset = {
     (*{kco1,kco2,koc1,koc2,kc21,kc12,ko12,ko21,g1,g2,vrev1,vrev2}*)
     {350, 225, 100, 10, .1, 0, 20, 4, 5, .25, 0, 0}(*WT*),
     {350, 225, 100, 50, 10, 0, 20, 0, 5, 0, 0, 0}(*Variant A*),
     {3.50, 2.25, 100, 10, .1, 0, 20, 4, 5, .25, 0, 0}(*Variant B*)
     },
   params1 = paramsPreset[[1]],
   params2 = paramsPreset[[2]],
   params3 = paramsPreset[[3]],
   oldsolparameters = oldsolparameters2 = Range[12], 
   oldcellParams = Range[5],
   getParams[] := {kco1, kco2, koc1, koc2, kc21, kc12, ko12, ko21, g1,
      g2, vrev1, vrev2},
   setParams[
     parameterValueList_] := ({kco1, kco2, koc1, koc2, kc21, kc12, 
       ko12, ko21, g1, g2, vrev1, vrev2} = parameterValueList),
   SeedRandom[5554],
   stim1[int_] = {Flatten[{0, 
         Accumulate@RandomReal[{.05, .15}, {100}]}], 
       Flatten[{0, int .08 Exp@RandomReal[4, {100}]}]}\[Transpose][[;;
       78]],
   flickerStim = Module[{startlog = -7},
     Join @@ 
      Table[{(int - startlog) stim1[1][[-1, 1]], 0} + # & /@ 
        stim1[10^int][[2 ;;]], {int, startlog, startlog + 8}]],
   flickerStim = 
    Interpolation[Join[{{0, 0}}, flickerStim], 
     InterpolationOrder -> 0],
   stepStim = 
    Interpolation[
     Prepend[{Range[18], 
        Riffle[10^Range[-4, 4], 0 Range[9]]}\[Transpose], {0, 0}], 
     InterpolationOrder -> 0],
   gflickerStim[start_] := 
    LogPlot[Evaluate[(10^(start + 7) flickerStim[t])], {t, 0, 72.45}, 
     MaxRecursion -> 15, PlotRange -> {10^-8, 10^5},
     PlotStyle -> Darker@Yellow, Filling -> Bottom, 
     FillingStyle -> Darker@Yellow,
     Frame -> True, FrameTicks -> {{All, None}, {None, None}}, 
     GridLines -> {Range[0, 9] stim1[1][[-1, 1]], 10^Range[-8, 4, 2]},
      ImageSize -> {750, 120}, AspectRatio -> Full, 
     ImagePadding -> {{30, 5}, {5, 2}}, BaseStyle -> 12, 
     Method -> {"GridLinesInFront" -> False}, 
     Epilog -> 
      Table[Text[
        Style[sec, 30, Bold], {8 (sec - start) + 4, 
         Log[10^-7]}, {0, -1}], {sec, Range[start, start + 8]}]],
   gstepStim = 
    LogPlot[10^Floor[.5 t - 4] UnitStep[Sin[ Pi t]], {t, 0, 18}, 
     MaxRecursion -> 6, PlotRange -> {10^-8, 10^5},
     PlotStyle -> Darker@Yellow, Filling -> Bottom, 
     FillingStyle -> Darker@Yellow,
     Frame -> True, FrameTicks -> {{All, None}, {None, None}}, 
     GridLines -> {Range[0, 18], 10^Range[-8, 4, 2]}, 
     ImageSize -> {750, 120}, AspectRatio -> Full, 
     ImagePadding -> {{30, 5}, {5, 2}}, BaseStyle -> 12, 
     Method -> {"GridLinesInFront" -> True}, 
     Epilog -> 
      Table[Text[
        Style[sec, 30, Bold], {2 sec + 9, Log[10^-7]}, {0, -1}], {sec,
         Range[-4, 4]}]],
   graph = 
    Function[{kco1, kco2, koc1, koc2, kc21, kc12, ko12, ko21, g1, g2, 
      vrev1, vrev2},
     Graphics[{
       Inset[Column[{
          
          Style[Labeled[InputField[Dynamic[kc21], FieldSize -> 3], 
            Style["k \!\(\*SubscriptBox[\(C\), \
\(2\)]\)\!\(\*SubscriptBox[\(C\), \(1\)]\)", Red], Left], {15, Bold}],
          
          HorizontalGauge[Dynamic[{kc21, kc12}], {0, 50}, 
           GaugeStyle -> {Red, Blue}, 
           GaugeMarkers -> {"Marker", 
             Placed["Marker", "OppositeScale"]}, ImageSize -> 240],
          
          Style[Labeled[InputField[Dynamic[kc12], FieldSize -> 3], 
            Style["k \!\(\*SubscriptBox[\(C\), \
\(1\)]\)\!\(\*SubscriptBox[\(C\), \(2\)]\)", Blue], Left], {15, Bold}]
          }, Center], {0, 5}],
       Inset[Column[{
          
          Style[Labeled[InputField[Dynamic[ko21], FieldSize -> 3], 
            Style["k \!\(\*SubscriptBox[\(O\), \
\(2\)]\)\!\(\*SubscriptBox[\(O\), \(1\)]\)", Blue], Left], {15, Bold}],
          
          HorizontalGauge[Dynamic[{ko21, ko12}], {0, 50}, 
           GaugeStyle -> {Blue, Red}, 
           GaugeMarkers -> {"Marker", 
             Placed["Marker", "OppositeScale"]}, ImageSize -> 240], 
          Style[Labeled[InputField[Dynamic[ko12], FieldSize -> 3], 
            Style["k \!\(\*SubscriptBox[\(O\), \
\(1\)]\)\!\(\*SubscriptBox[\(O\), \(2\)]\)", Red], Left], {15, Bold}]
          }, Center], {0, -5}],
       Inset[Row[{
          
          Style[Labeled[
            InputField[Dynamic[kco1], FieldSize -> 3, 
             Background -> Lighter@Yellow], 
            Style["k \!\(\*SubscriptBox[\(C\), \
\(1\)]\)\!\(\*SubscriptBox[\(O\), \(1\)]\)", Darker@Yellow], 
            Top], {15, Bold}],
          
          VerticalGauge[Dynamic[{kco1, koc1}], {0, 350}, 
           GaugeStyle -> {Darker@Yellow, Blue}, 
           GaugeMarkers -> {"Marker", 
             Placed["Marker", "OppositeScale"]}, ImageSize -> 60], 
          Style[Labeled[InputField[Dynamic[koc1], FieldSize -> 3], 
            Style["k \!\(\*SubscriptBox[\(O\), \
\(1\)]\)\!\(\*SubscriptBox[\(C\), \(1\)]\)", Blue], Top], {15, Bold}]
          }], {-5, 0}],
       Inset[Row[{
          
          Style[Labeled[
            InputField[Dynamic[kco2], FieldSize -> 3, 
             Background -> Lighter@Yellow], 
            Style["k \!\(\*SubscriptBox[\(C\), \
\(2\)]\)\!\(\*SubscriptBox[\(O\), \(2\)]\)", Darker@Yellow], 
            Top], {15, Bold}],
          
          VerticalGauge[Dynamic[{kco2, koc2}], {0, 350}, 
           GaugeStyle -> {Darker@Yellow, Blue}, 
           GaugeMarkers -> {"Marker", 
             Placed["Marker", "OppositeScale"]}, ImageSize -> 60], 
          Style[Labeled[InputField[Dynamic[koc2], FieldSize -> 3], 
            
            Style["k \!\(\*SubscriptBox[\(O\), \
\(2\)]\)\!\(\*SubscriptBox[\(C\), \(2\)]\)", Blue], Top], {15, Bold}]
          }], {5, 0}],
       Inset[
        AngularGauge[Dynamic[g1, (g1 = Round[#, .01]) &], {0, 10}, 
         GaugeStyle -> Black, GaugeMarkers -> {"Marker"}, 
         GaugeFaceStyle -> White, 
         ScaleOrigin -> {1.5 \[Pi], .5 \[Pi]}, 
         GaugeFrameStyle -> Black, LabelStyle -> {10, Black}, 
         ImageSize -> 40], {-7, -5}],
       Inset[
        AngularGauge[Dynamic[g2, (g2 = Round[#, .01]) &], {0, 10}, 
         GaugeStyle -> Black, GaugeMarkers -> {"Marker"}, 
         GaugeFaceStyle -> White, 
         ScaleOrigin -> {1.5 \[Pi], .5 \
\[Pi]},(*GaugeFrameStyle\[Rule]Black,*)LabelStyle -> {10, Black}, 
         ImageSize -> 40], {7, -5}],
       Inset[
        Style[Labeled[InputField[Dynamic[g1], FieldSize -> 2], 
          Style["\!\(\*SubscriptBox[\(g\), \(1\)]\)", Black], 
          Top], {15, Bold}], {-7, -3}],
       Inset[
        Style[Labeled[InputField[Dynamic[g2], FieldSize -> 2], 
          Style["\!\(\*SubscriptBox[\(g\), \(2\)]\)", Black], 
          Top], {15, Bold}], {7, -3}],
       Inset[
        Style[Labeled[InputField[Dynamic[vrev1], FieldSize -> 2], 
          Style["\!\(\*SubscriptBox[\(V\), \
\(rev\)]\)\!\(\*SubscriptBox[\(O\), \(1\)]\)", Black], Right], {15, 
          Bold}], {-4.2, -7}],
       Inset[
        Style[Labeled[InputField[Dynamic[vrev2], FieldSize -> 2], 
          Style["\!\(\*SubscriptBox[\(V\), \
\(rev\)]\)\!\(\*SubscriptBox[\(O\), \(2\)]\)", Black], Left], {15, 
          Bold}], {4.2, -7}],
       ColorData[1][1], Disk[{-5, 5}], ColorData[1][2], Disk[{5, 5}], 
       ColorData[1][3], Disk[{-5, -5}], ColorData[1][4], Disk[{5, -5}],
       White, 
       Text[Style["\!\(\*SubscriptBox[\(C\), \(1\)]\)", 30], {-5, 5}],
        Text[Style["\!\(\*SubscriptBox[\(C\), \(2\)]\)", 30], {5, 5}],
        Text[Style["\!\(\*SubscriptBox[\(O\), \(1\)]\)", 
         30], {-5, -5}], 
       Text[Style["\!\(\*SubscriptBox[\(O\), \(2\)]\)", 30], {5, -5}],
       Black, Thickness[.01],
       Red, Arrow[{{-3.5, -6}, {3.5, -6}}], 
       Arrow[{{3.5, 6}, {-3.5, 6}}],
       Darker@Yellow, Arrow[{{-6, 3.5}, {-6, -3.5}}], 
       Arrow[{{4, 3.5}, {4, -3.5}}],
       Black, Arrow[{{-4, -3.5}, {-4, 3.5}}], 
       Arrow[{{6, -3.5}, {6, 3.5}}],
       Blue, Arrow[{{-3.5, 4}, {3.5, 4}}], 
       Arrow[{{3.5, -4}, {-3.5, -4}}]}, ImageSize -> 465], HoldAll]}
 ]
